# Supplementary material for: The Potential Connection between Molecular Changes and Biomarkers Related to ALS and the Development and Regeneration of CNS
Source: Int J Mol Sci. 2022 Sep 26;23(19):11360. doi: 10.3390/ijms231911360 (PMC9570269; doi:10.3390/ijms231911360)
Supplement: Supplementary file 1 [file ijms-23-11360-s001.zip]

Archive with 1 entries (1 files):
- ijms-1859722-supplementary.pdf
